# Supplementary material for: From the epidemiology of hepatitis E virus (HEV) within the swine reservoir to public health risk mitigation strategies: a comprehensive review
Source: Vet Res. 2017 May 25;48:31. doi: 10.1186/s13567-017-0436-3 (PMC5445439; doi:10.1186/s13567-017-0436-3)
Supplement: Supplementary file 1 — Additional file 1. HEV serological and virological prevalence in the pig population at farm and individual levels. Farm-scale prevalence figures were reported in 34 studies. Farm-scale seroprevalence ranged from 30 to 98%, while farm-scale virological prevalence ranged from 10 to 100%. Individual prevalence figures were reported in 82 studies. Individual seroprevalence ranged from 8 to 93%, whereas individual virological prevalence ranged from 1 to 89%. [file 13567_2017_436_MOESM1_ESM.xlsx]

## Sheet: Feuil1
Reference	Country	Year of study	Sampling methodology (type of farm, selection method, pig age)	Number of samples		Sample type (serum, liver, faeces)	Farm-scale prevalence		Individual prevalence
				Number of farms	Number of pigs		Seroprevalence	Viral prevalence	Seroprevalence	Viral prevalence
Clayson et al., 1995 [79]	Nepal	-	Free-roaming pigs	-	55	Serum, faeces	-	-	32.7%	6.4%
Wu et al., 2000 [80]	Taiwan	-	Random sample collection from four different areas. Pig age: 191 were 2-5 months old; 44 were 6-7 months old	-	235	Serum	-	-	-	1.3%
Garkavenko et al., 2001 [81]	New Zealand	-	Pig age for serum collection: 24 sows, 23 1-week-old pigs, 25 20-week-old pigs, 66 3-year-old sows from a blood bank. Pig age for faeces collections: 17 7-week-old pigs, 7 12-week-old pigs, 21 10-week-old pigs	Serum collection:one1 herd + blood blank from 22 herds Faeces collection: 2	183	Serum, faeces	0.91	-	-	60.7%
Arankalle et al., 2001 [82]	India	1988 and 1993	Sample collection from archived blood samples	-	234	Serum	-	-	66.2%	-
Yoo et al., 2001 [83]	Canada	-	Sample collection in slaughterhouses. Pig age around 6 months	80	998	Serum	-	-	59.4%	-
Withers et al., 2002 [84]	USA	1999	Commercial and academic swine production sites. Pig age > 2 months old	4	84	Serum	-	-	34.5%	-
Huang et al., 2002 [85]	USA	-	Farms from six U.S. states + from Diagnostic Laboratories. Pig age: 2 to 4 months old	37	96	Serum, faeces	-	0.54	-	0.35
Choi et al., 2003 [86]	Korea	-	Random selection from the sera that had been submitted to the College of Veterinary Medicine, Seoul National University, for a routine examination of bacterial and viral diseases. Pig age for virological analyses: 1 to 4 months old. For serological analyses: 1 to 7 months old	23	128 serum samples for virological analyses. 264 serum samples for serological analyses	Serum	-	-	14.8%	2.3%
Banks et al., 2004 [47]	U.K.	-	-	2	42 faecal samples, 21 tissue samples, 256 sera	Serum, faeces, tissue	-	-	85.5%	Faeces: 26%; Tissue: 76%
Wibawa et al., 2004 [87]	Indonesia	2003	Eight swine farms on Bali Island	8	99	Serum	-	-	0.72	0.01
Vitral et al., 2005 [88]	Brazil	-	Sample collection in four standard commercial herds. Pig age: from 1 to > 25 weeks old	4	357	Serum	-	-	63.6%	-
Munné et al., 2006 [19]	Argentina	-	Pig age for serological analyses > 6 months old. For virological analyses 1 to 2 months old	5	54 faeces samples for virological analyses. 97 serum samples for serological analyses	Serum, faeces	-	-	22.7%	88.9%
Fernández-Barredo et al., 2007 [89]	Spain	2002-2004	Four different production stages	21	131	Serum, faeces	-	0.76	-	Serum: 14%, Faeces: 16%
Jung et al., 2007 [90]	Korea	1995-2004	Sample collection from archived hepatic tissues	-	388	Liver	-	-	-	10.8%
Kim et al., 2008 [91]	Korea	-	12 swine farms located in central and southern Korea	12	565	Faeces	-	-	1	17.5%
Seminati et al., 2008 [92]	Spain	1998-2000	-	41	439	Serum	97.6% IgG and 82.9% IgM	-	41.9% IgG and 28.8% IgM	-
McCreary et al., 2008 [93]	U.K.	2007	Ten farms in the Yorkshire Humberside. Age groups: just weaned (3 to 5 weeks old), growers (10 to 12 weeks old), finishers (22 to 24 weeks old) and adult dry sows	10	200	Faeces	-	1	-	21.5%
Ning et al., 2008 [94]	China	-	Sample collection from farms in 10 Shanghai suburban districts	37	426	Faeces	-	-	-	0.26
Zhang et al., 2008 [95]	China	2004-2006	-	39	788	Serum	-	-	0.67	4.5%
Li et al., 2008 [96]	China	-	-	16	904	Serum	-	-	68.3%	6.3%
Ward et al., 2008 [97]	Canada	2003-2004	Collection of faeces directly from the pen floor. Pig age: 2 to 4 months old	70	-	Faeces	-	0.34	-	-
Yan et al., 2008 [98]	China	2007	Sample collection in Shanghai districts. Pig age: 2 to 4 months old	23	480	Faeces	-	26.1%	-	0.05
Yu et al., 2008 [99]	Korea	2006-2007	Pig age: 2 to 3 months old	5	53	Faeces	-	0.6	-	0.17
di Bartolo et al., 2008 [18]	Italy	2006	Random selection of pigs on six farms. Pig age: from 3 to 9 months old, + sows	6	274	Faeces	-	1	-	0.42
Reuter et al., 2009 [100]	Hungary	2005-2006	Pig age between 3 weeks and 40 months	30	154	Faeces, liver, intestine	-	0.4	-	27.3%
Shao et al., 2009 [101]	China	2007	Pig age: 4 to 6 months old	-	603	Bile	-	-	-	0.02
Masia et al., 2009 [102]	Italy	2006-2007	Random sample collection. Pig age: 8 to 9 months old	6	95	Bile	-	-	-	6.3%
Sakano et al., 2009 [103]	Japan	2004	Sample collection during inspection at slaughterhouse. Pig age around 6 months old	17	169	Serum	-	-	74.6%	1.8%
Li et al., 2009 [21]	China	-	Serum collection in randomly-selected farms. Serum and liver collection in slaughterhouses	12	638 sera, 114 liver samples	Serum, liver	-	-	On farms: 79.4%. In slaughterhouses: 78.4%	-
Casas et al., 2009 [11]	Spain	1985-1997	Random selection in a serum bank	208	2.781	Serum	0.98	-	48.4%	-
Forgach et al., 2010 [104]	Hungary	2005-2009	Four age groups	41	248 faecal samples, 45 livers	Faeces, liver	-	0.39	-	Faeces: 21% ; Livers: 31%
Di Martino et al., 2010 [105]	Italy	2008-2009	Sample collection at one slaughterhouse. Pig age: 9 to 12 months old	-	150	Faeces	-	-	-	7.3%
Kaba et al., 2010 [106]	Democratic Republic of Congo	-	-	1	40	Faeces	-	-	-	2.5%
Geng et al., 2010 [107]	China	-	Sample collection from two stock farms	2	598 sera, 111 faecal samples	Serum, faeces	-	-	80.4%	66.6%
Breum et al., 2010 [108]	Denmark	2007-2008	Faecal sample collection from pigs in 26 herds (4-22 weeks of age) and from samples submitted to the National Veterinary Institute, Denmark, for routine diagnostic analyses. Sera collection from sows on 71 farms.	Pigs: 26 herds. Sows: 71 herds.	97 faecal samples from pigs + 213 serum samples from sows	Serum, faeces	91.5% (sows)	55% (pigs)	73.2% (sows)	49.5% (pigs)
Jinshan et al., 2010 [15]	China	2009	Pig age: 2 to 4 months old	14	356	Serum	-	-	0.52	0.08
Geng et al., 2010 [109]	China	2008	Most of the samples were collected from industrialised farms, but some were collected from small groups of animals raised by peasants.	-	1.967	Serum	-	-	82.2%	1.9%
Xia et al., 2010 [110]	China	2009	Sample collection in slaughterhouses	-	100	Bile	-	-	-	5.5%
Hakze-van der Honing et al., 2011 [111]	Netherlands	2008	Sample collection in slaughterhouses. Pig age: 5 to 6 months old	101	101	Faeces	-	-	-	0.15
	Belgium			23	115		-	21.7%	-	0.07
Dell'Amico et al., 2011 [112]	Bolivia	2006	Survey conducted in two rural communities. Pig age: 2 to 12 months old	-	121 (22 pools)	Faeces	-	-	-	31.8%
Kaba et al., 2011 [113]	New Caledonia	2009	Pig age: 4 to 26 weeks old	1	92	Faeces	-	-	-	6.5%
Steyer et al., 2011 [114]	Slovenia	2004-2005	Collection of individual and pooled samples. Three age groups.	6	85 individual samples + 51 pooled samples	Faeces	-	-	-	20.3%
dos Santos et al., 2011 [115]	Brazil	2008	Sample collection in three slaughterhouses. Pig age > 5 months old	-	115	Bile	-	-	-	9.6%
Vivek et al., 2011 [116]	India	-	Sample collection in slaughterhouses.	-	102	Serum	-	-	-	1.9%
Conlan et al., 2011 [117]	Lao People's Democratic Republic	2009	Study conducted in four provinces, one district per province.	95	181	Faeces	-	43.5%	-	11.6%
Rose et al., 2011 [5]	France	2008-2009	Sample collection in slaughterhouses. Herd sample through random selection of a list of slaughter dates and times	186	6,565 sera, 3,715 liver samples	Serum, liver	0.65	0.24	0.31	0.04
Widén et al., 2011 [13]	Sweden	-	Random selection of farms. Pig age: 2 to 4 months old	22	240	Faeces	-	72.7%	-	29.6%
Shen et al., 2011 [118]	China	2009	Random sample collection from medium- to large-scale pig farms.	6	209	Faeces	-	0.83	-	6.7%
Martinelli et al., 2011 [119]	Italy	2008	10 farrow-to-finish farms, 17 farrow-to-weaning, 12 fattening. 10% of animals per farm.	39	1.422	Serum	97.4%	-	50.2%	-
di Bartolo et al., 2011 [57]	Italy	2008	Sample collection in a slaughterhouse. Pig age: from 3 to 10 months old	5	48	Serum, faeces, bile, liver	-	-	0.87	64.6%
Jiménez de Oya et al., 2011 [14]	Spain	-	-	85	1.141	Serum	81.2%	47.2%	20.4%	18.8%
Berto et al., 2012 [120]	Portugal	2010-2011	Five farms from five different regions. 40 samples per farm, at four different stages of production (10 per stage)	5	200	Faeces	-	1	-	0.44
Wacheck et al., 2012 [121]	Germany	2009-2010	Sample collection in four Bavarian slaughterhouses	41	516 (516 sera, 198 meat juice samples)	Serum, meat juice	-	-	Serum samples: 68.6% IgG and 7% IgM; Meat juice samples: 67.6% IgG	-
Gardinali et al., 2012 [70]	Brazil	2010	Sample collection in one slaughterhouse. Pig age: > 25 weeks old	10	118	Liver, bile	-	-	-	Liver: 1.7%, Bile: 0.84%
de Souza et al., 2012 [71]	Brazil	2010	Sample collection in slaughterhouses. Pig age approximately 6 months old	-	151	Serum, faeces, liver	-	-	8.6% IgG	9.9%
Gardinali et al., 2012 [66]	Brazil	2009	Sample collection from five farrow-to-weaning farms (breeder sows and boars, suckling piglets, and weaned pigs up to 8 weeks of age); and from 9 grower-to-finish farms (9- to 24-week-old pigs)	14	170	Faeces	-	62.5%	-	15.3%
Hinjoy et al., 2013 [20]	Thailand	2009	Random farm selection.	94	879	Serum, faeces	30.9%	-	9.9%	2.9%
Lipej et al., 2013 [122]	Croatia	-	-	-	60	Serum, bile	-	-	91.7%	Serum: 13.3% ; Bile: 8.1%
de la Caridad Montalvo Villalba et al., 2013 [123]	Cuba	2007	Random selection of farms and pigs. Pig age: 1 to 102 weeks old	4	53	Faeces	-	-	-	18.8%
S de Paula et al., 2013 [73]	Cameroon	2012	Sample collection in slaughterhouses. Pig age: 6 months to 3 years	-	345	Liver	-	-	-	0.9%
Kantala et al., 2013 [124]	Finland	2007 and 2010	Study in a swine station (comparable to a fattening station) in 2007 and 2010. Individual follow-up of animals	2007: 11 farms. 2010: 8 farms	2007: 40 individual faecal samples + 37 individual blood samples. 2010: 36 individual faecal samples + 27 individual blood samples	Serum, faeces	-	2007: 64%, 2010: 63%	2007: 86.5%, 2010: 81.5%	2007: 35%, 2010: 39%
Temmam et al., 2013 [72]	Madagascar	2010-2011	Sample collection in slaughterhouses. Pig age > 6 months old	-	250	Serum, liver	-	-	71.2%	1.2%
Machnowska et al., 2014 [125]	Germany	2011	Three slaughterhouses in different regions of Germany	4	120	Faeces	-	-	-	2.5%
Thiry et al., 2014 [126]	Belgium	2010-2011	Sampling from the pig serum banks made by the regional animal health laboratories in Belgium. Farms were selected based on the availability of six sera from fattening pigs weighing less than 80 kg (for an age estimated between 2 and 6 months) and six sera from lactating sows (aged over one year).	70	Virological testing: 420 serum samples of fattening pigs aged less than 6 months. Serological testing: 420 serum samples of lactating sows	Serum	-	-	0.73	0.9%
da Costa Lana et al., 2014 [127]	Brazil	-	Five large-scale farms, five family-scale farms. Pig age: 4 months old	10	50	Faeces, liver, gallbladder, intestines, bile	-	-	-	0.16
Aniţă et al., 2014 [128]	Romania	2009-2010	Pig age: 2 to 4 months old	5	19 pooled faecal samples	Faeces	-	-	-	31.5%
Owolodun et al., 2014 [129]	Nigeria	2009-2012	Serum sample collection at one slaughterhouse + archived serum samples. Pig age: 4 months to 3 years old. Faecal samples from 10 different regions. Pig age: 1 to 6 months old	-	286 sera, 90 faecal samples	Serum, faeces	-	-	55.6% IgG	76.7%
Wang et al., 2014 [130]	China	2011	Serum sample collection in 24 swine herds in nine counties. Bile sample collection at one slaughterhouse, pig age: 6 to 7 months old	24	980 sera, 106 bile samples	Serum, bile	100% IgG, 41.7 IgM	-	66.4% IgG, 1.6% IgM	30.2%
Shu et al., 2014 [131]	China	2011-2012	Faecal sample collection from piglets in markets and 3- to 6-month-old pigs on farms	-	256	Faeces	-	-	-	7.8%
Burri et al., 2014 [132]	Switzerland	2006 and 2011	Random selection from a serum bank. Pig age < 1 year old	2.001	2.001	Serum	-	-	58.1%	-
Liang et al., 2014 [53]	China	2011-2013	Pig age: from nursery to > 7 months old	34	561 sera, 288 bile samples	Serum, bile	-	-	64.7%	From 6.2% to 22.7% depending on the region
Monini et al., 2015 [133]	Italy	2012-2014	Eight swine farms located in northern, central and southern Italy. Pig age: 5 to 220 days old	8	242	Faeces	-	0.75	-	18.6%
Ivanova et al., 2015 [134]	Estonia	-	-	-	380	Serum	1	-	61.6%	22.9%
Kantala et al., 2015 [37]	Finland	2009	Individual samples: pig age = 1 day to 15 weeks. Pooled samples: pig age = 1 to 4 months old	6	273 (individual and pooled samples)	Faeces	-	83.3%	-	87.5%
Crossan et al., 2015 [16]	Scotland	2006	Pig age: slaughter age	23	176	Serum	1	-	29% IgG, 36.9% IgA, 29% IgM. Overall prevalence: 61.4%	44.4%
Grierson et al., 2015 [17]	U.K.	2013	Sample collection as part of the 2013 Zoonoses in UK Pigs Abattoir Study, a cross-sectional study of pigs being slaughtered at 14 high-throughput slaughterhouses.	439	629	Serum, caecal content	-	-	92.8%	From caecal content: 15%. From serum: 3%. Both: 2%
Costanzo et al., 2015 [135]	Italy	2014	Sample collection from extensive breeding systems	8	216	Serum, faeces	-	-	0.8	7.4%
Liu et al., 2015 [136]	Philippines	2010-2011	Household-raised pig population. Pig age: 2 to 24 months old	155	299	Serum, faeces	IgG: 60%. IgM: 33.5%	10.3%	IgG: 50.3%. IgM: 22.9%	7.4%
O'Connor et al., 2015 [137]	Ireland	2010-2011	Random selection from a serum bank.	16	330	Serum	0.81	-	0.27	-
Whilhelm et al., 2016 [24]	Canada	-	Farms were recruited using the Canadian Integrated Programme for Antimicrobial Resistance Surveillance (CIPARS) and FoodNet Canada on-farm sampling platforms.	88	528 pooled faecal samples	Faeces	-	34.1%	-	-
Caruso et al., 2016 [138]	Italy	-	Random selection of farms. Weaners and sows	42	504	Serum, faeces	97% IgG	0.31	50% IgG	10.9%
Merino-Ramos et al., 2016 [139]	Mexico	2010-2013	Sample collection in nine states in the centre of the country. Pig age: 1 to 48 months old	109	683	Serum	-	-	30.7%	-
Lange et al., 2016 [12]	Norway	1994, 2009, 2010, 2013	Serum collection from a serum bank (national surveillance and control programme for specific viral infections in swine) + collection of faecal samples in eight herds representing different parts of Norway	Serum: 153. Faeces: 8	Serum: 663. Faeces: 118	Serum, faeces	0.9	37.5%	0.73	-
