# Supplementary material for: From the epidemiology of hepatitis E virus (HEV) within the swine reservoir to public health risk mitigation strategies: a comprehensive review
Source: Vet Res. 2017 May 25;48:31. doi: 10.1186/s13567-017-0436-3 (PMC5445439; doi:10.1186/s13567-017-0436-3)
Supplement: Supplementary file 2 — Additional file 2. Evolution of HEV RNA prevalence and anti-HEV antibody prevalence according to pig age. Thirty-seven studies explored the variation of HEV virological and serological prevalence with the pig age. m: months; w: weeks; d: days. [file 13567_2017_436_MOESM2_ESM.xlsx]

## Sheet: Feuil3
Country	Number of pigs/samples				Pig age	HEV RNA prevalence (%)				Anti-HEV antibody prevalence (%)			Source
						Faeces			Serum	Bile
Taiwan	11 sera			20 faeces	< 2 m	0			0	-		-	Wu et al., 2002 [140]
	67			22	2 m	40.9			4.5	-		-
	255				3-4 m				1.2	-		-
	112			12	5-6 m	66.6			1.8	-		-
	76				> 7 m				0	-		-
Korea	40				1 m	-			-	-		0	Choi et al., 2003 [86]
	50				2 m	-			-	-		6
	50				3 m	-			-	-		10
	50				4 m	-			-	-		36
	40				5-7 m	-			-	-		25
Indonesia	8				2 m	-			1	-		38	Wibawa et al., 2004 [87]
	28				3 m	-			0	-		46
	17				4 m	-			0	-		88
	35				5 m	-			0	-		89
	11				6 m	-			0	-		82
Brazil	9				1 w	-			-	-		100	Vitral et al., 2005 [88]
	13				2 w	-			-	-		61.5
	27				3-4 w	-			-	-		22.2
	21				5-6 w	-			-	-		19.1
	30				7-8 w	-			-	-		6.7
	23				9-10 w	-			-	-		13.0
	33				11-13 w	-			-	-		15.2
	30				15-16 w	-			-	-		83.3
	59				17-20 w	-			-	-		98.3
	37				21-24 w	-			-	-		91.9
	75				> 25 w	-			-	-		97.3
Thailand	26				2-4 m	-			39	-		-	Cooper et al., 2005 [141]
	50				other	-			0	-		-
Mexico	125 sera			92 faeces	2-4 m	31			6.4	-		-
Japan	61				0 m	0			-	-		-	Nakai et al., 2006 [142]
	70				1 m	31.4			-	-		-
	56				2 m	64.3			-	-		-
	62				3 m	33.9			-	-		-
	44				4 m	4.5			-	-		-
	37				5 m	5.4			-	-		-
	36				6 m	8.3			-	-		-
Canada	51				2 w	11.8			0	-		-	Leblanc et al., 2007 [143]
	51				8 w	52.9			2	-		-
	51				18 w	86.2			47.1	-		-
	51				22-29 w	41.2			11.8	-		-
Spain	-				< 1 m	-			0	-		-	de Deus et al., 2007 [144]
	23				1 m	-			30	-		-
	17				2 m	-			47	-		-
	20				3 m	-			55	-		-
	-				> 3 m	-			0	-		-
Spain	20				0-4 w	10			20	-		-	Fernandez-Barredo et al., 2007 [89]
	22				5-12 w	41			32	-		-
	20				13-20 w	5			10	-		-
	27				21-24 w	7			11	-		-
China	133 (RNA) / 265 (Ig)				1-3 m	-			8.3	-		63.4	Zhang et al., 2008 [95]
	96 / 193				4-6 m	-			5.2	-		53.9
	30 / 61				at slaughterhouse	-			6.7	-		55.7
China	549				< 3 m	-			-	-		79.1	Li et al., 2008 [96]
	355				> 3 m	-			-	-		51.6
Italy	64				< 120 d	42.2			-	-		-	di Bartolo et al., 2008 [18]
	37				> 120 d	27			-	-		-
Korea	142				suckling	6.3			-	-		-	Kim et al., 2008 [91]
	141				post-weaning	16.3			-	-		-
	142				growing	38.0			-	-		-
Spain	19 sera			8 faeces	3-6 w	0			0	-		-	Seminati et al., 2008 [92]
	6			5	8-10 w	100			66.7	-		-
	15			10	12-13 w	40			86.7	-		-
	10			5	22 w	0			0	-		-
U.K.	50				3-5 w	26			-	-		-	McCreary et al., 2008 [93]
	50				10-12 w	44			-	-		-
	45				22-24 w	8.9			-	-		-
China	167				< 10 w	6.6			-	-		-	Zhang et al., 2009 [145]
	143				10-15 w	9.8			-	-		-
	135				16-20 w	6.7			-	-		-
	109				> 20 w	4.6			-	-		-
China	219				1-3 m	-			-	-		71.2	Li et al., 2009 [21]
	213				3-6 m	-			-	-		85.9
	44				> 6 m	-			-	-		88.6
France	100				3 m	65			22	-		-	Kaba et al., 2009 [146]
	107				6 m	0			0	0		-
China	101				2 m	-			7	-		-	Jinshan et al., 2010 [15]
	132				3 m	-			9	-		-
	123				4 m	-			9	-		-
China	178				< 3 m	-			-	-		62.9	Geng et al., 2010 [109]
	420				> 6 m	-			-	-		87.9
Denmark	32				4-8 w	21.9			-	-		-	Breum et al., 2010 [108]
	33				9-12 w	54.5			-	-		-
	32				13-22 w	71.9			-	-		-
Hungary	204				1-4 w	9			-	-		-	Forgach et al., 2010 [104]
					5-10 w	27			-	-		-
					11-16 w	36			-	-		-
					> 17 w	10			-	-		-
Italy	85				< 80 d	-			-	20		-	Martelli et al., 2010 [147]
	49				80-120 d	-			-	46.9		-
China	32				0 d	-			0	-		IgG: 0, IgM: 0	Feng et al., 2011 [148]
	32				15 d	-			0	-		IgG: 100, IgM: 0
	32				30 d	-			0	-		IgG: 90.6, IgM: 0
	32				60 d	-			21.9	-		IgG: 9.4, IgM: 6.2
	32				75 d	-			34.4	-		IgG: 21.9, IgM: 15.6
	32				90 d	-			15.6	-		IgG: 56.3, IgM: 12.5
	32				120 d	-			3.1	-		IgG: 100, IgM: 6.3
	32				150 d	-			0	-		IgG: 100, IgM: 9.4
China	26				< 1 m	15.4			-	-		-	Shen et al., 2011 [118]
	44				1-2 m	6.8			-	-		-
	48				4 m	12.5			-	-		-
Indonesia	25				1 m	-			-	-		44	Utsumi et al., 2011 [149]
	42				2 m	-			-	-		61.9
	40				3 m	-			-	-		82.5
	39				4 m	-			-	-		87.2
	41				5 m	-			-	-		85.4
	20				6 m	-			-	-		70
Italy	19 sera		20 faeces / 19 bile		3-4 m	65			-	68.4		78.9	di Bartolo et al., 2011 [57]
	27 sera		28 / 26		9-10 m	10.7			-	38.5		92.6
Italy	633				Sows	-			-	-		70.6	Martinelli et al., 2011[119]
	58				< 2 m	-			-	-		12.1
	133				2-3 m	-			-	-		30.8
	325				4-6 m	-			-	-		41.5
	273				> 6 m	-			-	-		30.8
New Caledonia	20				4-8 w	0			-	-		-	Kaba et al., 2011 [113]
	32				9-16 w	18.8			-	-		-
	32				17-24 w	0			-	-		-
	8				> 24 w	0			-	-		-
Slovenia	38				suckling	5.3			-	-		-	Steyer et al., 2011 [114]
	21				weaning	28.6			-	-		-
	26				fattening	26.9			-	-		-
Spain	130				3 w	-			-	-		6.9	Jiménez de Oya et al., 2011 [14]
	120				5 w	-			-	-		3.3
	120				7 w	-			-	-		1.7
	70				11 w	-			-	-		1.4
	100				15 w	-			-	-		31
	80				20 w	-			-	-		17.5
	140				< 6 m	-			25.7	-		-
	201				> 6 m	-			13.9	-		-
Belgium	420				< 6 m	-			4	-		-	Thiry et al., 2012 [150]
Brazil	25				1-4 w	8			-	-		-	Gardinali et al., 2012 [66]
	33				5-8 w	3			-	-		-
	71				9-24 w	32.4			-	-		-
Portugal	50				weaning	32			-	-		-	Berto et al., 2012 [120]
	50				growing	20			-	-		-
	50				fattening	32			-	-		-
Italy	117				< 6 m	6.8			-	-		75.2	Costanzo et al., 2015 [135]
	99				> 6 m	8.0			-	-		96.0
Italy	67				suckling	4.5			-	-		-	Monini et al., 2015 [133]
	48				weaning	31.3			-	-		-
	79				fattening	32.9			-	-		-
Philippines	173				2-4 m	9.2			-	-		IgG: 37.6, IgM: 16.9	Liu et al., 2015 [136]
	93				5-7 m	5.4			-	-		IgG: 64.1, IgM: 27.2
	33				8-24 m	3.0			-	-		IgG: 78.8, IgM: 42.4
